# Supplementary material for: Smartphone Slit Lamp Imaging—Usability and Quality Assessment
Source: Diagnostics (Basel). 2023 Jan 24;13(3):423. doi: 10.3390/diagnostics13030423 (PMC9913954; doi:10.3390/diagnostics13030423)
Supplement: Supplementary file 1 [file diagnostics-13-00423-s001.zip]

Archive with 1 entries (1 files):
- diagnostics-2015166-supplementary.pdf
